# Supplementary material for: AKT Inhibitor SC66 Inhibits Proliferation and Induces Apoptosis in Human Glioblastoma Through Down-Regulating AKT/β-Catenin Pathway
Source: Front Pharmacol. 2020 Jul 31;11:1102. doi: 10.3389/fphar.2020.01102 (PMC7411127; doi:10.3389/fphar.2020.01102)
Supplement: Supplementary file 2 [file DataSheet_1.zip]

Archive with 25 entries (17 files):
- BAX/
- BAX/Control BAX.jpg
- BAX/SC66-BAX.jpg
- bcl2/
- bcl2/Control BAX.jpg
- bcl2/SC66 BAX.jpg
- Negative control.jpg
- P-AKT/
- P-AKT/Control P-AKT.jpg
- P-AKT/SC66-P-AKT.jpg
- P-GSK3/
- P-GSK3/Control P-GSK-3β.jpg
- P-GSK3/SC66-P-GSK-3β.jpg
- P-β-catenin/
- P-β-catenin/Control P-β-catenin.jpg
- P-β-catenin/SC66-P-β-catenin.jpg
- snail/
- snail/Control Snai1.jpg
- snail/SC66 Snail.jpg
- VIM/
- VIM/Control  Vimentin.jpg
- VIM/SC66  Vimentin.jpg
- β-catenin/
- β-catenin/Control -β-catenin.jpg
- β-catenin/SC66 -β-catenin.jpg
