# Supplementary material for: AKT Inhibitor SC66 Inhibits Proliferation and Induces Apoptosis in Human Glioblastoma Through Down-Regulating AKT/β-Catenin Pathway
Source: Front Pharmacol. 2020 Jul 31;11:1102. doi: 10.3389/fphar.2020.01102 (PMC7411127; doi:10.3389/fphar.2020.01102)
Supplement: Supplementary file 3 [file DataSheet_2.zip]

Archive with 57 entries (44 files):
- Figure 2/
- Figure 2/U251/
- Figure 2/U251/GAPDH-SC66.tif
- Figure 2/U251/MMP2.tif
- Figure 2/U251/snail.tif
- Figure 2/U251/VIMTENIIN.tif
- Figure 2/U87/
- Figure 2/U87/GAPDH.tif
- Figure 2/U87/MMP2.tif
- Figure 2/U87/snail.tif
- Figure 2/U87/vimtenin.tif
- Figure 3/
- Figure 3/U251/
- Figure 3/U251/D1.tif
- Figure 3/U251/GAPDH.tif
- Figure 3/U87/
- Figure 3/U87/cyclin D1.tif
- Figure 3/U87/GAPDH.tif
- Figure 4/
- Figure 4/U251/
- Figure 4/U251/BAX-2tif.tif
- Figure 4/U251/bcl-2-251.tif
- Figure 4/U251/casapse3-2.tif
- Figure 4/U251/cleaved caspase3-2.tif
- Figure 4/U251/GAPDH-sc66-1tif.tif
- Figure 4/U87/
- Figure 4/U87/BAX.tif
- Figure 4/U87/Bcl-2.tif
- Figure 4/U87/caspase3.tif
- Figure 4/U87/Cleaved caspase3-U87.tif
- Figure 4/U87/GAPDH-.tif
- Figure 5/
- Figure 5/U251/
- Figure 5/U251/AKT-U87.tif
- Figure 5/U251/GSK-3β.tif
- Figure 5/U251/P-AKT.tif
- Figure 5/U251/P-GSK-3β.tif
- Figure 5/U251/P-β-catenin.tif
- Figure 5/U251/SC66-GAPDH.tif
- Figure 5/U251/β-catenin-sc66.tif
- Figure 5/U87/
- Figure 5/U87/AKT-87.tif
- Figure 5/U87/GAPDH.tif
- Figure 5/U87/GSK-3β.tif
- Figure 5/U87/P-AKT.tif
- Figure 5/U87/P-GSK-3.tif
- Figure 5/U87/P-β-CATENIN-SC66-1.tif
- Figure 5/U87/β catenin.tif
- Figure 7/
- Figure 7/AKT.tif
- Figure 7/Bcl 2.tif
- Figure 7/cyclinD1.tif
- Figure 7/GAPDH-2.tif
- Figure 7/P-AKT.tif
- Figure 7/P-GSK-3β.tif
- Figure 7/Vim.tif
- Figure 7/β-catenin-.tif
